# Supplementary material for: The Viromes of Six Ecosystem Service Provider Parasitoid Wasps
Source: Viruses. 2023 Dec 16;15(12):2448. doi: 10.3390/v15122448 (PMC10747428; doi:10.3390/v15122448)
Supplement: Supplementary file 1 [file viruses-15-02448-s001.zip]

Archive with 2 entries (2 files):
- Supplementary Information.pdf
- Supplementary tables-EDITED.xlsx
